# Supplementary material for: Body Size Awareness and Modular Self-Representation in Reedfish (Erpetoichthys calabaricus): Near-Field Passability Judgments
Source: Animals (Basel). 2025 Nov 7;15(22):3231. doi: 10.3390/ani15223231 (PMC12649500; doi:10.3390/ani15223231)
Supplement: Supplementary file 1 [file animals-15-03231-s001.zip]

Archive with 24 entries (21 files):
- Supplementary materials-11.5/Exp. 1-trial order.xlsx
- Supplementary materials-11.5/Exp. 2-trial order.xlsx
- Supplementary materials-11.5/Exp-1/
- Supplementary materials-11.5/Exp-1/Data.xlsx
- Supplementary materials-11.5/Exp-1/interaction_plot.pdf
- Supplementary materials-11.5/Exp-1/interaction_plot.png
- Supplementary materials-11.5/Exp-1/model_data.RData
- Supplementary materials-11.5/Exp-1/model_results.txt
- Supplementary materials-11.5/Exp-1/Untitled.history
- Supplementary materials-11.5/Exp-2-first approaches/
- Supplementary materials-11.5/Exp-2-first approaches/Data.xlsx
- Supplementary materials-11.5/Exp-2-first approaches/interaction_plot.pdf
- Supplementary materials-11.5/Exp-2-first approaches/interaction_plot.png
- Supplementary materials-11.5/Exp-2-first approaches/model_data.RData
- Supplementary materials-11.5/Exp-2-first approaches/model_results.txt
- Supplementary materials-11.5/Exp-2-first approaches/Untitled.history
- Supplementary materials-11.5/Exp-2-first attempts to pass/
- Supplementary materials-11.5/Exp-2-first attempts to pass/.Rapp.history
- Supplementary materials-11.5/Exp-2-first attempts to pass/Data.xlsx
- Supplementary materials-11.5/Exp-2-first attempts to pass/interaction_plot.pdf
- Supplementary materials-11.5/Exp-2-first attempts to pass/interaction_plot.png
- Supplementary materials-11.5/Exp-2-first attempts to pass/model_data.RData
- Supplementary materials-11.5/Exp-2-first attempts to pass/model_results.txt
- Supplementary materials-11.5/Exp-2-first attempts to pass/Untitled.history
