# Supplementary material for: Body Size Awareness and Modular Self-Representation in Reedfish (Erpetoichthys calabaricus): Near-Field Passability Judgments
Source: Animals (Basel). 2025 Nov 7;15(22):3231. doi: 10.3390/ani15223231 (PMC12649500; doi:10.3390/ani15223231)
Supplement: Supplementary file 1 [file animals-15-03231-s001.zip › Supplementary materials-11.5/Exp. 1-trial order.xlsx]

## Sheet: Лист1
Trial	Left	Center	Right
1	Small	Medium	Large
2	Large	Small	Medium
3	Medium	Large	Small
4	Small	Medium	Large
5	Large	Small	Medium
6	Medium	Large	Small
7	Small	Medium	Large
8	Large	Small	Medium
9	Medium	Large	Small
10	Small	Medium	Large
11	Large	Small	Medium
12	Medium	Large	Small
13	Small	Medium	Large
14	Large	Small	Medium
15	Medium	Large	Small
16	Small	Medium	Large
17	Large	Small	Medium
18	Medium	Large	Small
19	Small	Medium	Large
20	Large	Small	Medium
21	Medium	Large	Small
22	Small	Medium	Large
23	Large	Small	Medium
24	Medium	Large	Small
25	Small	Medium	Large
26	Large	Small	Medium
27	Medium	Large	Small
28	Small	Medium	Large
29	Large	Small	Medium
30	Medium	Large	Small
31	Small	Medium	Large
32	Large	Small	Medium
33	Medium	Large	Small
34	Small	Medium	Large
35	Large	Small	Medium
36	Medium	Large	Small
