# Supplementary material for: Body Size Awareness and Modular Self-Representation in Reedfish (Erpetoichthys calabaricus): Near-Field Passability Judgments
Source: Animals (Basel). 2025 Nov 7;15(22):3231. doi: 10.3390/ani15223231 (PMC12649500; doi:10.3390/ani15223231)
Supplement: Supplementary file 1 [file animals-15-03231-s001.zip › Supplementary materials-11.5/Exp. 2-trial order.xlsx]

## Sheet: Лист1
Trial	Left	Center	Right		Trial	Left	Center	Right
1	a1	b3	b3		37	a1	b3	b3
2	b3	a1	b3		38	b3	a1	b3
3	a3	a3	b1		39	a3	a3	b1
4	a2	b4	b4		40	a2	b4	b4
5	b4	a2	b4		41	b4	a2	b4
6	a4	b2	a4		42	a4	b2	a4
7	b4	b4	a1		43	b4	b4	a1
8	a1	b4	b4		44	a1	b4	b4
9	b1	a4	a4		45	b1	a4	a4
10	b3	b3	a2		46	b3	b3	a2
11	a2	b3	b3		47	a2	b3	b3
12	a3	a3	b2		48	a3	a3	b2
13	b3	a1	b3		49	b3	a1	b3
14	b3	b3	a1		50	b3	b3	a1
15	a3	b1	a3		51	a3	b1	a3
16	b4	a2	b4		52	b4	a2	b4
17	b4	b4	a2		53	b4	b4	a2
18	b2	a4	a4		54	b2	a4	a4
19	a1	b4	b4		55	a1	b4	b4
20	b4	a1	b4		56	b4	a1	b4
21	a4	a4	b1		57	a4	a4	b1
22	a2	b3	b3		58	a2	b3	b3
23	b3	a2	b3		59	b3	a2	b3
24	a3	b2	a3		60	a3	b2	a3
25	b3	b3	a1		61	b3	b3	a1
26	a1	b3	b3		62	a1	b3	b3
27	b1	a3	a3		63	b1	a3	a3
28	b4	b4	a2		64	b4	b4	a2
29	a2	b4	b4		65	a2	b4	b4
30	a4	a4	b2		66	a4	a4	b2
31	b4	a1	b4		67	b4	a1	b4
32	b4	b4	a1		68	b4	b4	a1
33	a4	b1	a4		69	a4	b1	a4
34	b3	a2	b3		70	b3	a2	b3
35	b3	b3	a2		71	b3	b3	a2
36	b2	a3	a3		72	b2	a3	a3
