# Supplementary material for: Body Size Awareness and Modular Self-Representation in Reedfish (Erpetoichthys calabaricus): Near-Field Passability Judgments
Source: Animals (Basel). 2025 Nov 7;15(22):3231. doi: 10.3390/ani15223231 (PMC12649500; doi:10.3390/ani15223231)
Supplement: Supplementary file 1 [file animals-15-03231-s001.zip › Supplementary materials-11.5/Exp-1/Data.xlsx]

## Sheet: Лист1
FISH	TRIAL	S	M	L	GO
1	1	1	2	3	3
1	2	2	3	1	3
1	3	3	1	2	1
1	4	1	2	3	1
1	5	2	3	1	2
1	6	3	1	2	2
1	7	1	2	3	2
1	8	2	3	1	3
1	9	3	1	2	3
1	10	1	2	3	1
1	11	2	3	1	1
1	12	3	1	2	2
1	13	1	2	3	3
1	14	2	3	1	2
1	15	3	1	2	1
1	16	1	2	3	2
1	17	2	3	1	1
1	18	3	1	2	3
1	19	1	2	3	2
1	20	2	3	1	1
1	21	3	1	2	3
1	22	1	2	3	1
1	23	2	3	1	3
1	24	3	1	2	2
1	25	1	2	3	2
1	26	2	3	1	2
1	27	3	1	2	1
1	28	1	2	3	3
1	29	2	3	1	1
1	30	3	1	2	2
1	31	1	2	3	1
1	32	2	3	1	3
1	33	3	1	2	3
1	34	1	2	3	2
1	35	2	3	1	1
1	36	3	1	2	3
2	1	1	2	3	2
2	2	2	3	1	1
2	3	3	1	2	3
2	4	1	2	3	1
2	5	2	3	1	3
2	6	3	1	2	2
2	7	1	2	3	1
2	8	2	3	1	3
2	9	3	1	2	2
2	10	1	2	3	2
2	11	2	3	1	3
2	12	3	1	2	1
2	13	1	2	3	1
2	14	2	3	1	2
2	15	3	1	2	3
2	16	1	2	3	2
2	17	2	3	1	1
2	18	3	1	2	2
2	19	1	2	3	2
2	20	2	3	1	2
2	21	3	1	2	3
2	22	1	2	3	2
2	23	2	3	1	1
2	24	3	1	2	1
2	25	1	2	3	3
2	26	2	3	1	2
2	27	3	1	2	1
2	28	1	2	3	1
2	29	2	3	1	3
2	30	3	1	2	1
2	31	1	2	3	3
2	32	2	3	1	2
2	33	3	1	2	1
2	34	1	2	3	3
2	35	2	3	1	2
2	36	3	1	2	3
3	1	1	2	3	1
3	2	2	3	1	1
3	3	3	1	2	3
3	4	1	2	3	1
3	5	2	3	1	2
3	6	3	1	2	1
3	7	1	2	3	2
3	8	2	3	1	2
3	9	3	1	2	3
3	10	1	2	3	3
3	11	2	3	1	1
3	12	3	1	2	3
3	13	1	2	3	2
3	14	2	3	1	2
3	15	3	1	2	2
3	16	1	2	3	1
3	17	2	3	1	3
3	18	3	1	2	2
3	19	1	2	3	3
3	20	2	3	1	2
3	21	3	1	2	2
3	22	1	2	3	2
3	23	2	3	1	3
3	24	3	1	2	1
3	25	1	2	3	3
3	26	2	3	1	2
3	27	3	1	2	1
3	28	1	2	3	3
3	29	2	3	1	2
3	30	3	1	2	1
3	31	1	2	3	2
3	32	2	3	1	3
3	33	3	1	2	2
3	34	1	2	3	1
3	35	2	3	1	1
3	36	3	1	2	3
4	1	1	2	3	1
4	2	2	3	1	3
4	3	3	1	2	1
4	4	1	2	3	2
4	5	2	3	1	1
4	6	3	1	2	3
4	7	1	2	3	2
4	8	2	3	1	2
4	9	3	1	2	2
4	10	1	2	3	3
4	11	2	3	1	3
4	12	3	1	2	1
4	13	1	2	3	1
4	14	2	3	1	3
4	15	3	1	2	2
4	16	1	2	3	1
4	17	2	3	1	1
4	18	3	1	2	3
4	19	1	2	3	2
4	20	2	3	1	2
4	21	3	1	2	1
4	22	1	2	3	3
4	23	2	3	1	3
4	24	3	1	2	2
4	25	1	2	3	1
4	26	2	3	1	3
4	27	3	1	2	1
4	28	1	2	3	3
4	29	2	3	1	2
4	30	3	1	2	2
4	31	1	2	3	1
4	32	2	3	1	3
4	33	3	1	2	2
4	34	1	2	3	1
4	35	2	3	1	3
4	36	3	1	2	1
5	1	1	2	3	2
5	2	2	3	1	1
5	3	3	1	2	2
5	4	1	2	3	3
5	5	2	3	1	2
5	6	3	1	2	3
5	7	1	2	3	1
5	8	2	3	1	3
5	9	3	1	2	1
5	10	1	2	3	3
5	11	2	3	1	2
5	12	3	1	2	1
5	13	1	2	3	2
5	14	2	3	1	1
5	15	3	1	2	3
5	16	1	2	3	3
5	17	2	3	1	3
5	18	3	1	2	2
5	19	1	2	3	1
5	20	2	3	1	1
5	21	3	1	2	2
5	22	1	2	3	2
5	23	2	3	1	1
5	24	3	1	2	3
5	25	1	2	3	2
5	26	2	3	1	3
5	27	3	1	2	2
5	28	1	2	3	1
5	29	2	3	1	2
5	30	3	1	2	2
5	31	1	2	3	3
5	32	2	3	1	1
5	33	3	1	2	1
5	34	1	2	3	2
5	35	2	3	1	1
5	36	3	1	2	3
6	1	1	2	3	3
6	2	2	3	1	2
6	3	3	1	2	3
6	4	1	2	3	3
6	5	2	3	1	1
6	6	3	1	2	1
6	7	1	2	3	2
6	8	2	3	1	1
6	9	3	1	2	3
6	10	1	2	3	2
6	11	2	3	1	2
6	12	3	1	2	2
6	13	1	2	3	3
6	14	2	3	1	3
6	15	3	1	2	3
6	16	1	2	3	1
6	17	2	3	1	1
6	18	3	1	2	1
6	19	1	2	3	3
6	20	2	3	1	2
6	21	3	1	2	1
6	22	1	2	3	3
6	23	2	3	1	3
6	24	3	1	2	2
6	25	1	2	3	1
6	26	2	3	1	2
6	27	3	1	2	1
6	28	1	2	3	3
6	29	2	3	1	2
6	30	3	1	2	1
6	31	1	2	3	3
6	32	2	3	1	1
6	33	3	1	2	3
6	34	1	2	3	2
6	35	2	3	1	1
6	36	3	1	2	2
7	1	1	2	3	1
7	2	2	3	1	3
7	3	3	1	2	2
7	4	1	2	3	2
7	5	2	3	1	1
7	6	3	1	2	3
7	7	1	2	3	1
7	8	2	3	1	3
7	9	3	1	2	2
7	10	1	2	3	3
7	11	2	3	1	2
7	12	3	1	2	3
7	13	1	2	3	1
7	14	2	3	1	1
7	15	3	1	2	1
7	16	1	2	3	2
7	17	2	3	1	3
7	18	3	1	2	3
7	19	1	2	3	2
7	20	2	3	1	1
7	21	3	1	2	1
7	22	1	2	3	2
7	23	2	3	1	2
7	24	3	1	2	3
7	25	1	2	3	3
7	26	2	3	1	1
7	27	3	1	2	3
7	28	1	2	3	2
7	29	2	3	1	2
7	30	3	1	2	2
7	31	1	2	3	1
7	32	2	3	1	3
7	33	3	1	2	1
7	34	1	2	3	3
7	35	2	3	1	2
7	36	3	1	2	1
8	1	1	2	3	2
8	2	2	3	1	2
8	3	3	1	2	2
8	4	1	2	3	1
8	5	2	3	1	3
8	6	3	1	2	2
8	7	1	2	3	3
8	8	2	3	1	3
8	9	3	1	2	1
8	10	1	2	3	1
8	11	2	3	1	3
8	12	3	1	2	2
8	13	1	2	3	3
8	14	2	3	1	1
8	15	3	1	2	3
8	16	1	2	3	1
8	17	2	3	1	3
8	18	3	1	2	2
8	19	1	2	3	2
8	20	2	3	1	1
8	21	3	1	2	3
8	22	1	2	3	3
8	23	2	3	1	2
8	24	3	1	2	2
8	25	1	2	3	1
8	26	2	3	1	3
8	27	3	1	2	1
8	28	1	2	3	3
8	29	2	3	1	2
8	30	3	1	2	1
8	31	1	2	3	3
8	32	2	3	1	2
8	33	3	1	2	3
8	34	1	2	3	2
8	35	2	3	1	1
8	36	3	1	2	1
