# Supplementary material for: Body Size Awareness and Modular Self-Representation in Reedfish (Erpetoichthys calabaricus): Near-Field Passability Judgments
Source: Animals (Basel). 2025 Nov 7;15(22):3231. doi: 10.3390/ani15223231 (PMC12649500; doi:10.3390/ani15223231)
Supplement: Supplementary file 1 [file animals-15-03231-s001.zip › Supplementary materials-11.5/Exp-1/model_results.txt]

===== GLM summary =====

Call:
glm(formula = CHOSEN ~ SIZE + POSITION + TRIAL, family = binomial, 
    data = long_data)

Coefficients:
              Estimate Std. Error z value Pr(>|z|)   
(Intercept) -7.088e-01  2.520e-01  -2.813  0.00491 **
SIZEM        4.676e-02  1.766e-01   0.265  0.79115   
SIZES       -6.711e-15  1.772e-01   0.000  1.00000   
POSITION    -2.651e-15  8.839e-02   0.000  1.00000   
TRIAL       -5.658e-17  6.948e-03   0.000  1.00000   
---
Signif. codes:  0 ‘***’ 0.001 ‘**’ 0.01 ‘*’ 0.05 ‘.’ 0.1 ‘ ’ 1

(Dispersion parameter for binomial family taken to be 1)

    Null deviance: 1099.9  on 863  degrees of freedom
Residual deviance: 1099.8  on 859  degrees of freedom
AIC: 1109.8

Number of Fisher Scoring iterations: 4


IRLS iterations:
[1] 4

Eigenvalues of scaled covariance matrix:
[1] 8.123963e-02 3.420674e-02 1.558687e-02 2.896994e-03 1.146947e-05

===== Null vs Full (LR test) =====
Analysis of Deviance Table

Model 1: CHOSEN ~ 1
Model 2: CHOSEN ~ SIZE + POSITION + TRIAL
  Resid. Df Resid. Dev Df Deviance Pr(>Chi)
1       863     1099.9                     
2       859     1099.8  4 0.093591   0.9989

===== AIC comparison =====
          df      AIC
fit_null   1 1101.896
fit_long2  5 1109.803

===== DHARMa: dispersion =====

	DHARMa nonparametric dispersion test via sd of residuals fitted vs. simulated

data:  simulationOutput
dispersion = 1.002, p-value = 0.946
alternative hypothesis: two.sided


===== DHARMa: uniformity =====

	Asymptotic one-sample Kolmogorov-Smirnov test

data:  simulationOutput$scaledResiduals
D = 0.034308, p-value = 0.2611
alternative hypothesis: two-sided


===== DHARMa: Durbin–Watson (temporal AC) =====

	Durbin-Watson test

data:  simulationOutput$scaledResiduals ~ 1
DW = 1.7905, p-value = 0.07448
alternative hypothesis: true autocorrelation is not 0


===== VIF =====
         GVIF Df GVIF^(1/(2*Df))
SIZE        1  2               1
POSITION    1  1               1
TRIAL       1  1               1

===== McFadden pseudo-R2 =====
[1] 8.509075e-05

===== Tjur R2 =====
# R2 for Logistic Regression
  Tjur's R2: 0.000

===== EMMEANS (SIZE) =====
 SIZE emmean    SE  df asymp.LCL asymp.UCL
 L    -0.709 0.125 Inf    -0.954    -0.463
 M    -0.662 0.124 Inf    -0.906    -0.418
 S    -0.709 0.125 Inf    -0.954    -0.463

Results are given on the logit (not the response) scale. 
Confidence level used: 0.95 

===== Pairwise (SIZE) =====
 contrast estimate    SE  df z.ratio p.value
 L - M     -0.0468 0.177 Inf  -0.265  0.9621
 L - S      0.0000 0.177 Inf   0.000  1.0000
 M - S      0.0468 0.177 Inf   0.265  0.9621

Results are given on the log odds ratio (not the response) scale. 
P value adjustment: tukey method for comparing a family of 3 estimates 

===== EMMEANS (POSITION) =====
 POSITION_f emmean    SE  df asymp.LCL asymp.UCL
 Left       -0.709 0.125 Inf    -0.955    -0.463
 Center     -0.662 0.124 Inf    -0.906    -0.418
 Right      -0.709 0.125 Inf    -0.955    -0.463

Results are averaged over the levels of: SIZE 
Results are given on the logit (not the response) scale. 
Confidence level used: 0.95 

===== Pairwise (POSITION) =====
 contrast       estimate    SE  df z.ratio p.value
 Left - Center   -0.0468 0.177 Inf  -0.265  0.9621
 Left - Right     0.0000 0.177 Inf   0.000  1.0000
 Center - Right   0.0468 0.177 Inf   0.265  0.9621

Results are averaged over the levels of: SIZE 
Results are given on the log odds ratio (not the response) scale. 
P value adjustment: tukey method for comparing a family of 3 estimates 
