# Supplementary material for: Body Size Awareness and Modular Self-Representation in Reedfish (Erpetoichthys calabaricus): Near-Field Passability Judgments
Source: Animals (Basel). 2025 Nov 7;15(22):3231. doi: 10.3390/ani15223231 (PMC12649500; doi:10.3390/ani15223231)
Supplement: Supplementary file 1 [file animals-15-03231-s001.zip › Supplementary materials-11.5/Exp-1/Untitled.history]

setwd("/Users/ivan/Documents/Психология/DDR")#
#
data <- read.csv2(###
#
  "Ex-1.csv", ###
#
  header = TRUE, ###
#
  encoding = "UTF-8",  # Если есть кириллица###
#
  dec = ","            # Десятичный разделитель###
#
)
## ============================#
## Fish Experiment 1 — Analysis#
## ============================#
#
## 1) Setup: packages and data prep#
req_pkgs <- c("dplyr", "tidyr", "ggplot2", "DHARMa", "car", "performance", "emmeans")#
to_install <- req_pkgs[!sapply(req_pkgs, requireNamespace, quietly = TRUE)]#
if (length(to_install) > 0) install.packages(to_install, dependencies = TRUE)#
lapply(req_pkgs, library, character.only = TRUE)#
#
# Assumes a data.frame named `data` already exists in the environment with columns:#
# FISH (id), TRIAL (1..36), S, M, L (positions 1/2/3), GO (chosen position 1/2/3)#
#
# Long format: 1 row per candidate hole#
long_data <- data %>%#
  tidyr::pivot_longer(#
    cols = c(S, M, L),#
    names_to = "SIZE",#
    values_to = "POSITION"#
  ) %>%#
  dplyr::mutate(#
    SIZE     = factor(SIZE, levels = c("L","M","S")),  # reference = L#
    POSITION = as.integer(POSITION),#
    GO       = as.integer(GO),#
    TRIAL    = as.numeric(TRIAL),#
    CHOSEN   = as.integer(POSITION == GO)#
  )#
#
## 2) Final GLM (binomial)#
fit_long2 <- glm(#
  CHOSEN ~ SIZE + POSITION + TRIAL,#
  data = long_data,#
  family = binomial#
)#
#
## 3) Convergence checks (IRLS iterations + covariance eigenvalues)#
iters <- fit_long2$iter#
eig_vals <- eigen(summary(fit_long2)$cov.scaled)$values#
#
## 4) Compare with null model#
fit_null <- glm(CHOSEN ~ 1, data = long_data, family = binomial)#
anova_comp <- anova(fit_null, fit_long2, test = "Chisq")#
aic_comp   <- AIC(fit_null, fit_long2)#
#
## 5) DHARMa diagnostics#
set.seed(123)#
sim_res <- DHARMa::simulateResiduals(fit_long2, n = 1000)#
# Basic DHARMa tests#
disp_test <- DHARMa::testDispersion(sim_res)#
uni_test  <- DHARMa::testUniformity(sim_res)#
#
# Temporal autocorrelation: aggregate residuals by fish × trial to create unique time index#
grp <- interaction(long_data$FISH, long_data$TRIAL, drop = TRUE)#
res_by_trial <- DHARMa::recalculateResiduals(sim_res, group = grp)#
#
df_time <- long_data %>%#
  mutate(G = grp) %>%#
  group_by(FISH, TRIAL, G) %>%#
  slice(1) %>%#
  ungroup() %>%#
  arrange(FISH, TRIAL) %>%#
  mutate(t_index = dplyr::row_number())#
#
# Durbin–Watson via DHARMa helper#
dw_test <- DHARMa::testTemporalAutocorrelation(res_by_trial, time = df_time$t_index)#
#
## 6) Multicollinearity#
vif_vals <- car::vif(fit_long2)#
#
## 7) Explained variance (pseudo-R2)#
ll_null <- logLik(fit_null)#
ll_full <- logLik(fit_long2)#
R2_McFadden <- 1 - (as.numeric(ll_full) / as.numeric(ll_null))#
R2_Tjur <- performance::r2(fit_long2)  # Tjur's R2#
#
## 8) Post-hoc (SIZE and POSITION)#
emm_size <- emmeans::emmeans(fit_long2, ~ SIZE, type = "link")         # on logit scale#
ctr_size <- emmeans::contrast(emm_size, method = "pairwise", adjust = "tukey")#
#
# Treat POSITION as factor for post-hoc (levels 1/2/3)#
long_data$POSITION_f <- factor(long_data$POSITION, levels = c(1,2,3), labels = c("Left","Center","Right"))#
fit_long2_pos <- glm(#
  CHOSEN ~ SIZE + POSITION_f + TRIAL,#
  data = long_data,#
  family = binomial#
)#
emm_pos <- emmeans::emmeans(fit_long2_pos, ~ POSITION_f, type = "link")#
ctr_pos <- emmeans::contrast(emm_pos, method = "pairwise", adjust = "tukey")#
#
## 9) Visualization: barplot (size × position)#
# Compute chosen size for each chosen observation (CHOSEN==1)#
plot_data <- long_data %>%#
  dplyr::mutate(#
    GO_SIZE = dplyr::case_when(#
      CHOSEN == 1 & SIZE == "S" ~ "S",#
      CHOSEN == 1 & SIZE == "M" ~ "M",#
      CHOSEN == 1 & SIZE == "L" ~ "L",#
      TRUE ~ NA_character_#
    )#
  ) %>%#
  dplyr::filter(CHOSEN == 1) %>%#
  dplyr::group_by(GO_SIZE, GO) %>%#
  dplyr::summarise(n = dplyr::n(), .groups = "drop") %>%#
  dplyr::group_by(GO_SIZE) %>%#
  dplyr::mutate(prop = n / sum(n)) %>%#
  dplyr::ungroup() %>%#
  dplyr::mutate(#
    GO       = factor(GO, levels = c(1,2,3), labels = c("Left","Center","Right")),#
    GO_SIZE  = factor(GO_SIZE, levels = c("S","M","L"))#
  )#
#
p_bar <- ggplot(plot_data, aes(x = GO, y = prop, fill = GO_SIZE)) +#
  geom_col(position = "dodge") +#
  geom_hline(yintercept = 1/3, linetype = "dashed") +#
  scale_fill_manual(values = c("S" = "#F59E0B", "M" = "#6366F1", "L" = "#10B981"),#
                    name = "Hole size") +#
  labs(x = "Position of chosen hole",#
       y = "Proportion of choices",#
       title = "Fish choices by hole size and position") +#
  theme_minimal(base_size = 13)#
#
## Save outputs#
# 1) Text report#
sink("model_results.txt")#
cat("===== GLM summary =====\n"); print(summary(fit_long2)); cat("\n")#
cat("IRLS iterations:\n"); print(iters); cat("\n")#
cat("Eigenvalues of scaled covariance matrix:\n"); print(eig_vals); cat("\n")#
cat("===== Null vs Full (LR test) =====\n"); print(anova_comp); cat("\n")#
cat("===== AIC comparison =====\n"); print(aic_comp); cat("\n")#
cat("===== DHARMa: dispersion =====\n"); print(disp_test); cat("\n")#
cat("===== DHARMa: uniformity =====\n"); print(uni_test); cat("\n")#
cat("===== DHARMa: Durbin–Watson (temporal AC) =====\n"); print(dw_test); cat("\n")#
cat("===== VIF =====\n"); print(vif_vals); cat("\n")#
cat("===== McFadden pseudo-R2 =====\n"); print(R2_McFadden); cat("\n")#
cat("===== Tjur R2 =====\n"); print(R2_Tjur); cat("\n")#
cat("===== EMMEANS (SIZE) =====\n"); print(emm_size); cat("\n")#
cat("===== Pairwise (SIZE) =====\n"); print(ctr_size); cat("\n")#
cat("===== EMMEANS (POSITION) =====\n"); print(emm_pos); cat("\n")#
cat("===== Pairwise (POSITION) =====\n"); print(ctr_pos); cat("\n")#
sink()#
#
# 2) Figures#
ggplot2::ggsave("interaction_plot.png", p_bar, width = 8, height = 5, dpi = 300)#
ggplot2::ggsave("interaction_plot.pdf", p_bar, width = 8, height = 5)#
#
# 3) Save data and models for reuse#
save(list = c("data", "long_data", "fit_null", "fit_long2", "fit_long2_pos",#
              "sim_res", "res_by_trial", "df_time", "p_bar"),#
     file = "model_data.RData")
