# Supplementary material for: Body Size Awareness and Modular Self-Representation in Reedfish (Erpetoichthys calabaricus): Near-Field Passability Judgments
Source: Animals (Basel). 2025 Nov 7;15(22):3231. doi: 10.3390/ani15223231 (PMC12649500; doi:10.3390/ani15223231)
Supplement: Supplementary file 1 [file animals-15-03231-s001.zip › Supplementary materials-11.5/Exp-2-first approaches/model_results.txt]

===== GLM SUMMARY =====

Call:
glm(formula = APPROACHED ~ TYPE + POSITION + TRIAL, family = binomial, 
    data = long_data)

Coefficients:
                 Estimate Std. Error z value Pr(>|z|)   
(Intercept)    -0.7834591  0.2959762  -2.647  0.00812 **
TYPEb2          0.2333757  0.3059857   0.763  0.44564   
TYPEa3          0.1420578  0.2676243   0.531  0.59555   
TYPEa4          0.0243485  0.2693704   0.090  0.92798   
POSITIONCenter -0.0235770  0.2171118  -0.109  0.91352   
POSITIONRight   0.0233983  0.2162650   0.108  0.91384   
TRIAL          -0.0004178  0.0127892  -0.033  0.97394   
---
Signif. codes:  0 ‘***’ 0.001 ‘**’ 0.01 ‘*’ 0.05 ‘.’ 0.1 ‘ ’ 1

(Dispersion parameter for binomial family taken to be 1)

    Null deviance: 733.26  on 575  degrees of freedom
Residual deviance: 732.31  on 569  degrees of freedom
AIC: 746.31

Number of Fisher Scoring iterations: 4


IRLS iterations:
[1] 4

Eigenvalues of scaled covariance matrix:
[1] 2.272028e-01 8.609723e-02 3.850173e-02 2.357261e-02 2.347700e-02 2.059444e-02 3.811886e-05

===== NULL vs FULL (LR test) =====
Analysis of Deviance Table

Model 1: APPROACHED ~ 1
Model 2: APPROACHED ~ TYPE + POSITION + TRIAL
  Resid. Df Resid. Dev Df Deviance Pr(>Chi)
1       575     733.26                     
2       569     732.31  6  0.95921   0.9871

===== AIC COMPARISON =====
          df      AIC
fit_null   1 735.2643
final_fit  7 746.3051

===== DHARMa: DISPERSION =====

	DHARMa nonparametric dispersion test via sd of residuals fitted vs. simulated

data:  simulationOutput
dispersion = 1.0025, p-value = 0.988
alternative hypothesis: two.sided


===== DHARMa: UNIFORMITY =====

	Asymptotic one-sample Kolmogorov-Smirnov test

data:  simulationOutput$scaledResiduals
D = 0.017464, p-value = 0.9947
alternative hypothesis: two-sided


===== DHARMa: DURBIN–WATSON (TEMPORAL AC) =====

	Durbin-Watson test

data:  simulationOutput$scaledResiduals ~ 1
DW = 1.7785, p-value = 0.1229
alternative hypothesis: true autocorrelation is not 0


===== VIF =====
             GVIF Df GVIF^(1/(2*Df))
TYPE     1.001816  3        1.000303
POSITION 1.000011  2        1.000003
TRIAL    1.001826  1        1.000913

===== PSEUDO-R2 =====
McFadden:
[1] 0.001308137

Tjur's R2:
# R2 for Logistic Regression
  Tjur's R2: 0.002


===== EMMEANS (TYPE) =====
 TYPE emmean    SE  df asymp.LCL asymp.UCL
 b1   -0.789 0.220 Inf    -1.221    -0.357
 b2   -0.555 0.212 Inf    -0.971    -0.140
 a3   -0.647 0.152 Inf    -0.945    -0.349
 a4   -0.764 0.155 Inf    -1.068    -0.461

Results are averaged over the levels of: POSITION 
Results are given on the logit (not the response) scale. 
Confidence level used: 0.95 

--- Contrast: penetrable (b1,b2) vs non-penetrable (a3,a4) ---
 contrast          estimate    SE  df z.ratio p.value
 penetrable_vs_non   0.0335 0.187 Inf   0.179  0.8582

Results are averaged over the levels of: POSITION 
Results are given on the log odds ratio (not the response) scale. 

--- Contrast: small shape b1 vs b2 ---
 contrast estimate    SE  df z.ratio p.value
 b1_vs_b2   -0.233 0.306 Inf  -0.763  0.4456

Results are averaged over the levels of: POSITION 
Results are given on the log odds ratio (not the response) scale. 

--- Contrast: big shape a3 vs a4 ---
 contrast estimate    SE  df z.ratio p.value
 a3_vs_a4    0.118 0.217 Inf   0.542  0.5876

Results are averaged over the levels of: POSITION 
Results are given on the log odds ratio (not the response) scale. 

===== EMMEANS (POSITION) =====
 POSITION emmean    SE  df asymp.LCL asymp.UCL
 Left     -0.689 0.156 Inf    -0.995    -0.382
 Center   -0.712 0.157 Inf    -1.020    -0.405
 Right    -0.665 0.156 Inf    -0.971    -0.360

Results are averaged over the levels of: TYPE 
Results are given on the logit (not the response) scale. 
Confidence level used: 0.95 

--- Pairwise (POSITION; Tukey) ---
 contrast       estimate    SE  df z.ratio p.value
 Left - Center    0.0236 0.217 Inf   0.109  0.9935
 Left - Right    -0.0234 0.216 Inf  -0.108  0.9936
 Center - Right  -0.0470 0.217 Inf  -0.217  0.9744

Results are averaged over the levels of: TYPE 
Results are given on the log odds ratio (not the response) scale. 
P value adjustment: tukey method for comparing a family of 3 estimates 

===== TYPE SUMMARY (first approaches) =====
# A tibble: 4 × 8
  TYPE  mean_prop sd_prop n_fish se_prop t_crit ci_low ci_high
  <fct>     <dbl>   <dbl>  <int>   <dbl>  <dbl>  <dbl>   <dbl>
1 b1        0.312  0.0739      8  0.0261   2.36  0.251   0.374
2 b2        0.365  0.0990      8  0.0350   2.36  0.282   0.447
3 a3        0.344  0.0485      8  0.0172   2.36  0.303   0.384
4 a4        0.318  0.0310      8  0.0110   2.36  0.292   0.344
