# Supplementary material for: Body Size Awareness and Modular Self-Representation in Reedfish (Erpetoichthys calabaricus): Near-Field Passability Judgments
Source: Animals (Basel). 2025 Nov 7;15(22):3231. doi: 10.3390/ani15223231 (PMC12649500; doi:10.3390/ani15223231)
Supplement: Supplementary file 1 [file animals-15-03231-s001.zip › Supplementary materials-11.5/Exp-2-first attempts to pass/Data.xlsx]

## Sheet: Лист1
FISH	TRIAL	L	C	R	GO
1	1	a3	a3	b1	R
1	2	a4	b2	a4	C
1	3	b1	a4	a4	L
1	4	a3	a3	b2	R
1	5	a3	b1	a3	C
1	6	b2	a4	a4	L
1	7	a4	a4	b1	R
1	8	a3	b2	a3	C
1	9	b1	a3	a3	L
1	10	a4	a4	b2	R
1	11	a4	b1	a4	C
1	12	b2	a3	a3	L
1	13	a3	a3	b1	R
1	14	a4	b2	a4	C
1	15	b1	a4	a4	L
1	16	a3	a3	b2	R
1	17	a3	b1	a3	C
1	18	b2	a4	a4	L
1	19	a4	a4	b1	R
1	20	a3	b2	a3	C
1	21	b1	a3	a3	L
1	22	a4	a4	b2	R
1	23	a4	b1	a4	C
1	24	b2	a3	a3	L
2	1	a3	a3	b1	R
2	2	a4	b2	a4	C
2	3	b1	a4	a4	L
2	4	a3	a3	b2	R
2	5	a3	b1	a3	C
2	6	b2	a4	a4	L
2	7	a4	a4	b1	R
2	8	a3	b2	a3	C
2	9	b1	a3	a3	L
2	10	a4	a4	b2	R
2	11	a4	b1	a4	C
2	12	b2	a3	a3	L
2	13	a3	a3	b1	R
2	14	a4	b2	a4	C
2	15	b1	a4	a4	L
2	16	a3	a3	b2	R
2	17	a3	b1	a3	C
2	18	b2	a4	a4	L
2	19	a4	a4	b1	R
2	20	a3	b2	a3	C
2	21	b1	a3	a3	L
2	22	a4	a4	b2	R
2	23	a4	b1	a4	C
2	24	b2	a3	a3	L
3	1	a3	a3	b1	R
3	2	a4	b2	a4	C
3	3	b1	a4	a4	L
3	4	a3	a3	b2	R
3	5	a3	b1	a3	C
3	6	b2	a4	a4	L
3	7	a4	a4	b1	R
3	8	a3	b2	a3	C
3	9	b1	a3	a3	L
3	10	a4	a4	b2	R
3	11	a4	b1	a4	C
3	12	b2	a3	a3	L
3	13	a3	a3	b1	R
3	14	a4	b2	a4	C
3	15	b1	a4	a4	L
3	16	a3	a3	b2	R
3	17	a3	b1	a3	C
3	18	b2	a4	a4	L
3	19	a4	a4	b1	R
3	20	a3	b2	a3	C
3	21	b1	a3	a3	L
3	22	a4	a4	b2	R
3	23	a4	b1	a4	C
3	24	b2	a3	a3	L
4	1	a3	a3	b1	R
4	2	a4	b2	a4	C
4	3	b1	a4	a4	L
4	4	a3	a3	b2	R
4	5	a3	b1	a3	C
4	6	b2	a4	a4	L
4	7	a4	a4	b1	R
4	8	a3	b2	a3	C
4	9	b1	a3	a3	L
4	10	a4	a4	b2	R
4	11	a4	b1	a4	C
4	12	b2	a3	a3	L
4	13	a3	a3	b1	R
4	14	a4	b2	a4	C
4	15	b1	a4	a4	L
4	16	a3	a3	b2	R
4	17	a3	b1	a3	C
4	18	b2	a4	a4	L
4	19	a4	a4	b1	R
4	20	a3	b2	a3	C
4	21	b1	a3	a3	L
4	22	a4	a4	b2	R
4	23	a4	b1	a4	C
4	24	b2	a3	a3	L
5	1	a3	a3	b1	R
5	2	a4	b2	a4	C
5	3	b1	a4	a4	L
5	4	a3	a3	b2	R
5	5	a3	b1	a3	C
5	6	b2	a4	a4	L
5	7	a4	a4	b1	R
5	8	a3	b2	a3	C
5	9	b1	a3	a3	L
5	10	a4	a4	b2	R
5	11	a4	b1	a4	C
5	12	b2	a3	a3	L
5	13	a3	a3	b1	R
5	14	a4	b2	a4	C
5	15	b1	a4	a4	L
5	16	a3	a3	b2	R
5	17	a3	b1	a3	C
5	18	b2	a4	a4	L
5	19	a4	a4	b1	R
5	20	a3	b2	a3	C
5	21	b1	a3	a3	L
5	22	a4	a4	b2	R
5	23	a4	b1	a4	C
5	24	b2	a3	a3	L
6	1	a3	a3	b1	R
6	2	a4	b2	a4	C
6	3	b1	a4	a4	L
6	4	a3	a3	b2	R
6	5	a3	b1	a3	C
6	6	b2	a4	a4	L
6	7	a4	a4	b1	C
6	8	a3	b2	a3	C
6	9	b1	a3	a3	L
6	10	a4	a4	b2	R
6	11	a4	b1	a4	C
6	12	b2	a3	a3	L
6	13	a3	a3	b1	R
6	14	a4	b2	a4	C
6	15	b1	a4	a4	L
6	16	a3	a3	b2	R
6	17	a3	b1	a3	C
6	18	b2	a4	a4	L
6	19	a4	a4	b1	R
6	20	a3	b2	a3	C
6	21	b1	a3	a3	L
6	22	a4	a4	b2	R
6	23	a4	b1	a4	C
6	24	b2	a3	a3	L
7	1	a3	a3	b1	R
7	2	a4	b2	a4	C
7	3	b1	a4	a4	L
7	4	a3	a3	b2	R
7	5	a3	b1	a3	C
7	6	b2	a4	a4	L
7	7	a4	a4	b1	R
7	8	a3	b2	a3	C
7	9	b1	a3	a3	L
7	10	a4	a4	b2	R
7	11	a4	b1	a4	C
7	12	b2	a3	a3	L
7	13	a3	a3	b1	R
7	14	a4	b2	a4	C
7	15	b1	a4	a4	L
7	16	a3	a3	b2	R
7	17	a3	b1	a3	C
7	18	b2	a4	a4	R
7	19	a4	a4	b1	R
7	20	a3	b2	a3	C
7	21	b1	a3	a3	L
7	22	a4	a4	b2	R
7	23	a4	b1	a4	C
7	24	b2	a3	a3	L
8	1	a3	a3	b1	R
8	2	a4	b2	a4	C
8	3	b1	a4	a4	L
8	4	a3	a3	b2	R
8	5	a3	b1	a3	C
8	6	b2	a4	a4	L
8	7	a4	a4	b1	R
8	8	a3	b2	a3	C
8	9	b1	a3	a3	L
8	10	a4	a4	b2	R
8	11	a4	b1	a4	C
8	12	b2	a3	a3	L
8	13	a3	a3	b1	L
8	14	a4	b2	a4	C
8	15	b1	a4	a4	L
8	16	a3	a3	b2	R
8	17	a3	b1	a3	C
8	18	b2	a4	a4	L
8	19	a4	a4	b1	R
8	20	a3	b2	a3	C
8	21	b1	a3	a3	L
8	22	a4	a4	b2	R
8	23	a4	b1	a4	C
8	24	b2	a3	a3	L
