# Supplementary material for: Body Size Awareness and Modular Self-Representation in Reedfish (Erpetoichthys calabaricus): Near-Field Passability Judgments
Source: Animals (Basel). 2025 Nov 7;15(22):3231. doi: 10.3390/ani15223231 (PMC12649500; doi:10.3390/ani15223231)
Supplement: Supplementary file 1 [file animals-15-03231-s001.zip › Supplementary materials-11.5/Exp-2-first attempts to pass/model_results.txt]

===== MODEL TYPE =====
GLM (binomial)

===== GLM SUMMARY =====

Call:
glm(formula = CHOSEN ~ TYPE + POSITION + TRIAL, family = binomial, 
    data = long_data)

Coefficients:
                Estimate Std. Error z value Pr(>|z|)    
(Intercept)     4.008191   1.213177   3.304 0.000954 ***
TYPEb2          0.716407   1.240212   0.578 0.563501    
TYPEa3         -9.279101   1.282099  -7.237 4.57e-13 ***
TYPEa4         -8.577546   1.068724  -8.026 1.01e-15 ***
POSITIONCenter  0.526917   1.039636   0.507 0.612275    
POSITIONRight  -0.538501   1.046936  -0.514 0.607001    
TRIAL          -0.005689   0.060109  -0.095 0.924603    
---
Signif. codes:  0 ‘***’ 0.001 ‘**’ 0.01 ‘*’ 0.05 ‘.’ 0.1 ‘ ’ 1

(Dispersion parameter for binomial family taken to be 1)

    Null deviance: 733.264  on 575  degrees of freedom
Residual deviance:  64.263  on 569  degrees of freedom
AIC: 78.263

Number of Fisher Scoring iterations: 8


IRLS iterations:
[1] 8

Eigenvalues of scaled covariance matrix:
[1] 3.2377991495 1.9768145907 1.1480662950 0.7405017809 0.4624623326 0.4099083110 0.0008528133

===== NULL vs FULL (LR test) =====
Analysis of Deviance Table

Model 1: CHOSEN ~ 1
Model 2: CHOSEN ~ TYPE + POSITION + TRIAL
  Resid. Df Resid. Dev Df Deviance  Pr(>Chi)    
1       575     733.26                          
2       569      64.26  6      669 < 2.2e-16 ***
---
Signif. codes:  0 ‘***’ 0.001 ‘**’ 0.01 ‘*’ 0.05 ‘.’ 0.1 ‘ ’ 1

===== AIC COMPARISON =====
          df       AIC
fit_null   1 735.26432
final_fit  7  78.26302

===== DHARMa: DISPERSION =====

	DHARMa nonparametric dispersion test via sd of residuals fitted vs. simulated

data:  simulationOutput
dispersion = 1.0012, p-value = 0.966
alternative hypothesis: two.sided


===== DHARMa: UNIFORMITY =====

	Asymptotic one-sample Kolmogorov-Smirnov test

data:  simulationOutput$scaledResiduals
D = 0.030098, p-value = 0.6738
alternative hypothesis: two-sided


===== DHARMa: DURBIN–WATSON (TEMPORAL AC) =====

	Durbin-Watson test

data:  simulationOutput$scaledResiduals ~ 1
DW = 1.8166, p-value = 0.2015
alternative hypothesis: true autocorrelation is not 0


===== VIF =====
             GVIF Df GVIF^(1/(2*Df))
TYPE     1.197166  3        1.030447
POSITION 1.193691  2        1.045257
TRIAL    1.015844  1        1.007891

===== PSEUDO-R2 =====
McFadden:
[1] 0.9123604

Tjur's R2:
# R2 for Logistic Regression
  Tjur's R2: 0.954


===== EMMEANS (TYPE) =====
 TYPE emmean    SE  df asymp.LCL asymp.UCL
 b1     3.93 0.738 Inf      2.49      5.38
 b2     4.65 1.030 Inf      2.64      6.66
 a3    -5.35 1.020 Inf     -7.35     -3.35
 a4    -4.64 0.734 Inf     -6.08     -3.21

Results are averaged over the levels of: POSITION 
Results are given on the logit (not the response) scale. 
Confidence level used: 0.95 

--- Contrast: penetrable (b1,b2) vs non-penetrable (a3,a4) ---
 contrast          estimate    SE  df z.ratio p.value
 penetrable_vs_non     9.29 0.943 Inf   9.853  <.0001

Results are averaged over the levels of: POSITION 
Results are given on the log odds ratio (not the response) scale. 

--- Contrast: small shape b1 vs b2 ---
 contrast estimate   SE  df z.ratio p.value
 b1_vs_b2   -0.716 1.24 Inf  -0.578  0.5635

Results are averaged over the levels of: POSITION 
Results are given on the log odds ratio (not the response) scale. 

--- Contrast: big shape a3 vs a4 ---
 contrast estimate   SE  df z.ratio p.value
 a3_vs_a4   -0.702 1.23 Inf  -0.570  0.5684

Results are averaged over the levels of: POSITION 
Results are given on the log odds ratio (not the response) scale. 

===== EMMEANS (POSITION) =====
 POSITION emmean    SE  df asymp.LCL asymp.UCL
 Left     -0.348 0.756 Inf     -1.83     1.135
 Center    0.179 0.743 Inf     -1.28     1.634
 Right    -0.886 0.749 Inf     -2.35     0.582

Results are averaged over the levels of: TYPE 
Results are given on the logit (not the response) scale. 
Confidence level used: 0.95 

--- Pairwise (POSITION; Tukey) ---
 contrast       estimate   SE  df z.ratio p.value
 Left - Center    -0.527 1.04 Inf  -0.507  0.8680
 Left - Right      0.539 1.05 Inf   0.514  0.8643
 Center - Right    1.065 1.08 Inf   0.988  0.5845

Results are averaged over the levels of: TYPE 
Results are given on the log odds ratio (not the response) scale. 
P value adjustment: tukey method for comparing a family of 3 estimates 
