# Supplementary material for: Body Size Awareness and Modular Self-Representation in Reedfish (Erpetoichthys calabaricus): Near-Field Passability Judgments
Source: Animals (Basel). 2025 Nov 7;15(22):3231. doi: 10.3390/ani15223231 (PMC12649500; doi:10.3390/ani15223231)
Supplement: Supplementary file 1 [file animals-15-03231-s001.zip › Supplementary materials-11.5/Exp-2-first attempts to pass/Untitled.history]

setwd("/Users/ivan/Documents/Психология/DDR")#
#
data <- read.csv2(###
#
  "Ex-2-1.csv", ###
#
  header = TRUE, ###
#
  encoding = "UTF-8",  # Если есть кириллица###
#
  dec = ","            # Десятичный разделитель###
#
)
## ============================================#
## Fish Experiment 2 — End-to-end GLM analysis#
## ============================================#
#
## 1) Setup: packages and data prep#
req_pkgs <- c("dplyr", "tidyr", "ggplot2", "DHARMa", "car", "performance", "emmeans")#
to_install <- req_pkgs[!sapply(req_pkgs, requireNamespace, quietly = TRUE)]#
if (length(to_install) > 0) install.packages(to_install, dependencies = TRUE)#
invisible(lapply(req_pkgs, library, character.only = TRUE))#
#
# Assumes a data.frame named `data` exists with columns:#
# FISH, TRIAL, L, C, R, GO#
#   - L/C/R in {"b1","b2","a3","a4"}#
#   - GO in {"L","C","R"}#
#
# Long format: one row per candidate hole#
long_data <- data %>%#
  tidyr::pivot_longer(#
    cols = c(L, C, R),#
    names_to = "POSITION",   # "L","C","R"#
    values_to = "TYPE"       # "b1","b2","a3","a4"#
  ) %>%#
  dplyr::mutate(#
    POSITION = factor(POSITION, levels = c("L","C","R"),#
                      labels = c("Left","Center","Right")),#
    TYPE     = factor(TYPE, levels = c("b1","b2","a3","a4")),#
    TRIAL    = as.numeric(TRIAL),#
    CHOSEN   = as.integer(POSITION == factor(GO, levels = c("L","C","R"),#
                                             labels = c("Left","Center","Right")))#
  )#
#
## 2) Final model: GLM (binomial)#
final_fit <- glm(#
  CHOSEN ~ TYPE + POSITION + TRIAL,#
  data   = long_data,#
  family = binomial#
)#
#
## 3) Convergence checks#
irls_iter <- final_fit$iter#
eig_vals  <- eigen(summary(final_fit)$cov.scaled)$values#
#
## 4) Null vs full comparison#
fit_null  <- glm(CHOSEN ~ 1, data = long_data, family = binomial)#
anova_tbl <- anova(fit_null, final_fit, test = "Chisq")#
aic_tbl   <- AIC(fit_null, final_fit)#
#
## 5) Model diagnostics with DHARMa#
set.seed(123)#
sim_res2 <- DHARMa::simulateResiduals(final_fit, n = 1000)#
disp_test <- DHARMa::testDispersion(sim_res2)#
uni_test  <- DHARMa::testUniformity(sim_res2)#
#
# Temporal autocorrelation — aggregate residuals by fish × trial#
grp2 <- interaction(long_data$FISH, long_data$TRIAL, drop = TRUE)#
res_by_trial2 <- DHARMa::recalculateResiduals(sim_res2, group = grp2)#
#
df_time2 <- long_data %>%#
  dplyr::mutate(G = grp2) %>%#
  dplyr::group_by(FISH, TRIAL, G) %>%#
  dplyr::slice(1) %>%#
  dplyr::ungroup() %>%#
  dplyr::arrange(FISH, TRIAL) %>%#
  dplyr::mutate(t_index = dplyr::row_number())#
#
dw_test <- DHARMa::testTemporalAutocorrelation(res_by_trial2, time = df_time2$t_index)#
#
## 6) Multicollinearity (VIF)#
vif_vals <- car::vif(final_fit)#
#
## 7) Explained variance (pseudo-R2)#
ll_null2 <- logLik(fit_null)#
ll_full2 <- logLik(final_fit)#
R2_McFadden2 <- 1 - (as.numeric(ll_full2) / as.numeric(ll_null2))#
R2_Tjur2 <- performance::r2(final_fit)  # Tjur's R2#
#
## 8) Post-hoc analysis (necessary and sufficient)#
# emmeans for TYPE (b1, b2, a3, a4)#
emm_type <- emmeans::emmeans(final_fit, ~ TYPE, type = "link")#
#
# Planned contrasts:#
#  a) penetrability: mean(b1,b2) vs mean(a3,a4)#
#  b) small-hole shape: b1 vs b2#
#  c) big-hole shape:   a3 vs a4#
C_penetrable <- list(penetrable_vs_non =#
                       c("b1" =  0.5, "b2" =  0.5, "a3" = -0.5, "a4" = -0.5))#
C_smallshape <- list(b1_vs_b2 =#
                       c("b1" =  1.0, "b2" = -1.0, "a3" =  0.0, "a4" =  0.0))#
C_bigshape   <- list(a3_vs_a4 =#
                       c("b1" =  0.0, "b2" =  0.0, "a3" =  1.0, "a4" = -1.0))#
#
ctr_pen <- emmeans::contrast(emm_type, C_penetrable, adjust = "none")#
ctr_sml <- emmeans::contrast(emm_type, C_smallshape, adjust = "none")#
ctr_big <- emmeans::contrast(emm_type, C_bigshape,   adjust = "none")#
#
# emmeans for POSITION with Tukey pairwise comparisons#
emm_pos    <- emmeans::emmeans(final_fit, ~ POSITION, type = "link")#
pos_pairs  <- emmeans::contrast(emm_pos, method = "pairwise", adjust = "tukey")#
#
## 9) Visualization: Barplot by TYPE (mean ± 95% CI across fish)#
# Per-fish proportions (denominator: presentations of that TYPE to the fish)#
per_fish <- long_data %>%#
  dplyr::group_by(FISH, TYPE) %>%#
  dplyr::summarise(#
    n_present = dplyr::n(),#
    n_chosen  = sum(CHOSEN == 1),#
    prop      = n_chosen / n_present,#
    .groups   = "drop"#
  )#
#
type_summary <- per_fish %>%#
  dplyr::group_by(TYPE) %>%#
  dplyr::summarise(#
    mean_prop = mean(prop, na.rm = TRUE),#
    sd_prop   = sd(prop,  na.rm = TRUE),#
    n_fish    = dplyr::n(),#
    se_prop   = sd_prop / sqrt(n_fish),#
    t_crit    = qt(0.975, df = n_fish - 1),#
    ci_low    = mean_prop - t_crit * se_prop,#
    ci_high   = mean_prop + t_crit * se_prop,#
    .groups   = "drop"#
  )#
#
p_type <- ggplot(type_summary, aes(x = TYPE, y = mean_prop, fill = TYPE)) +#
  geom_col(width = 0.7, color = "white", alpha = 0.9) +#
  geom_errorbar(aes(ymin = ci_low, ymax = ci_high), width = 0.15, linewidth = 0.8) +#
  geom_point(#
    data = per_fish,#
    aes(x = TYPE, y = prop),#
    position = position_jitter(width = 0.08, height = 0, seed = 42),#
    size = 2, shape = 21, stroke = 0.3, fill = "white", color = "gray20"#
  ) +#
  scale_y_continuous(limits = c(0, 1), expand = expansion(mult = c(0, 0.02))) +#
  scale_fill_manual(values = c("b1" = "#F59E0B", "b2" = "#FBBF24",#
                               "a3" = "#94A3B8", "a4" = "#64748B")) +#
  labs(#
    title = "Proportion of choices by hole type",#
    x = "Hole type (b1=small round, b2=small square, a3=large horizontal, a4=large vertical)",#
    y = "Proportion of choices (per fish; mean ± 95% CI)"#
  ) +#
  theme_minimal(base_size = 13) +#
  theme(legend.position = "none",#
        panel.grid.minor = element_blank(),#
        panel.grid.major.x = element_blank())#
#
## Save outputs#
# 1) Text report#
sink("model_results.txt")#
cat("===== MODEL TYPE =====\nGLM (binomial)\n\n")#
cat("===== GLM SUMMARY =====\n"); print(summary(final_fit)); cat("\n")#
cat("IRLS iterations:\n"); print(irls_iter); cat("\n")#
cat("Eigenvalues of scaled covariance matrix:\n"); print(eig_vals); cat("\n")#
cat("===== NULL vs FULL (LR test) =====\n"); print(anova_tbl); cat("\n")#
cat("===== AIC COMPARISON =====\n"); print(aic_tbl); cat("\n")#
cat("===== DHARMa: DISPERSION =====\n"); print(disp_test); cat("\n")#
cat("===== DHARMa: UNIFORMITY =====\n"); print(uni_test); cat("\n")#
cat("===== DHARMa: DURBIN–WATSON (TEMPORAL AC) =====\n"); print(dw_test); cat("\n")#
cat("===== VIF =====\n"); print(vif_vals); cat("\n")#
cat("===== PSEUDO-R2 =====\nMcFadden:\n"); print(R2_McFadden2)#
cat("\nTjur's R2:\n"); print(R2_Tjur2); cat("\n\n")#
cat("===== EMMEANS (TYPE) =====\n"); print(emm_type); cat("\n")#
cat("--- Contrast: penetrable (b1,b2) vs non-penetrable (a3,a4) ---\n"); print(ctr_pen); cat("\n")#
cat("--- Contrast: small shape b1 vs b2 ---\n"); print(ctr_sml); cat("\n")#
cat("--- Contrast: big shape a3 vs a4 ---\n"); print(ctr_big); cat("\n")#
cat("===== EMMEANS (POSITION) =====\n"); print(emm_pos); cat("\n")#
cat("--- Pairwise (POSITION; Tukey) ---\n"); print(pos_pairs); cat("\n")#
sink()#
#
# 2) Figures#
ggsave("interaction_plot.png", p_type, width = 8, height = 5, dpi = 300)#
ggsave("interaction_plot.pdf", p_type, width = 8, height = 5)#
#
# 3) Save data and model objects#
save(list = c("data", "long_data", "final_fit",#
              "sim_res2", "res_by_trial2", "df_time2",#
              "emm_type", "ctr_pen", "ctr_sml", "ctr_big",#
              "emm_pos", "pos_pairs",#
              "p_type", "type_summary", "per_fish"),#
     file = "model_data.RData")
